# Supplementary material for: The PINK1 p.Asn521Thr Variant Is Associated with Earlier Disease Onset in GRN/C9orf72 Frontotemporal Lobar Degeneration
Source: Int J Mol Sci. 2022 Oct 25;23(21):12847. doi: 10.3390/ijms232112847 (PMC9656574; doi:10.3390/ijms232112847)
Supplement: Supplementary file 1 [file ijms-23-12847-s001.zip]

Archive with 2 entries (2 files):
- ijms-1922450_SupplementaryTableS3.xlsx
- ijms-1922450_Supplementary_Material_last.pdf
