# Supplementary material for: The PINK1 p.Asn521Thr Variant Is Associated with Earlier Disease Onset in GRN/C9orf72 Frontotemporal Lobar Degeneration
Source: Int J Mol Sci. 2022 Oct 25;23(21):12847. doi: 10.3390/ijms232112847 (PMC9656574; doi:10.3390/ijms232112847)
Supplement: Supplementary file 1 [file ijms-23-12847-s001.zip › ijms-1922450_SupplementaryTableS3.xlsx]

## Sheet: Sheet1
gene_id	Description	Brain...Amygdala	Brain...Caudate..basal.ganglia.	Brain...Frontal.Cortex..BA9.	Brain...Hippocampus	Brain...Putamen..basal.ganglia.	Brain...Cortex	amygdala	caudate	frontal	hippo	putamen	cortex	num_areas	Rank amygdala	Rank caudate	Rank frontal	Rank hippo	Rank putamen	Rank cortex	mean rank
ENSG00000087086.9	FTL	3042.5	2807	2211	2393	2539.5	2116.5	X	X	X	X	X	X	6	1	1	1	1	1	1	1
ENSG00000131095.7	GFAP	1669.5	1577.5	961.1	2225	985.9	1200.5	X	X	X	X	X	X	6	2	2	5	2	3	3	2.83333
ENSG00000120885.15	CLU	944.95	1180	1225	705.3	1020.5	1271	X	X	X	X	X	X	6	4	3	3	4	2	2	3
ENSG00000167996.11	FTH1	1285	713.05	1210	1018	693.55	1136	X	X	X	X	X	X	6	3	4	4	3	4	4	3.66667
ENSG00000132639.8	SNAP25	512.15	370.2	1907	513.9	254.3	768.75	X	X	X	X	X	X	6	6	8	2	6	8	6	6
ENSG00000197746.9	PSAP	425.25	637.15	775.7	427.4	500.05	648.55	X	X	X	X	X	X	6	7	5	7	8	6	7	6.66667
ENSG00000156508.13	EEF1A1	592.45	629.55	485.2	538.2	509.15	436	X	X	X	X	X	X	6	5	6	12	5	5	11	7.33333
ENSG00000080824.14	HSP90AA1	405.45	517.7	722.2	486.4	394.15	536.9	X	X	X	X	X	X	6	8	7	8	7	7	9	7.66667
ENSG00000101210.6	EEF1A2	274.9	276.85	870.8	257.3	213.1	804.9	X	X	X	X	X	X	6	9	10	6	11	13	5	9
ENSG00000185883.6	ATP6V0C	230.9	255.15	583.6	230.5	214.8	549	X	X	X	X	X	X	6	13	12	9	12	12	8	11
ENSG00000142192.16	APP	261.95	310.55	577.1	323.3	243.55	257.95	X	X	X	X	X	X	6	11	9	10	9	9	18	11
ENSG00000109971.9	HSPA8	211.1	269.3	517.3	212.8	233.65	527.05	X	X	X	X	X	X	6	14	11	11	14	10	10	11.6667
ENSG00000220205.4	VAMP2	204.4	157.25	439.5	197.1	131.15	412.2	X	X	X	X	X	X	6	15	19	13	16	20	12	15.8333
ENSG00000010404.13	IDS	267.95	152.3	435.4	223.4	120	305.15	X	X	X	X	X	X	6	10	21	14	13	23	16	16.1667
ENSG00000145920.10	CPLX2	251.65	141.05	372.3	260.4	123.2	325.7	X	X	X	X	X	X	6	12	23	17	10	22	14	16.3333
ENSG00000143878.8	RHOB	175.75	242.9	229	202.6	225.85	204.9	X	X	X	X	X	X	6	17	13	23	15	11	22	16.8333
ENSG00000161203.9	AP2M1	154.9	164.05	395.1	162.4	135.65	356.4	X	X	X	X	X	X	6	20	17	16	19	17	13	17
ENSG00000117984.8	CTSD	148.8	181.9	287	168.6	166.45	264.55	X	X	X	X	X	X	6	21	16	21	17	14	17	17.6667
ENSG00000110651.7	CD81	161.3	188.35	173.5	145.4	161.3	197.45	X	X	X	X	X	X	6	18	15	31	22	15	24	20.8333
ENSG00000075785.8	RAB7A	158.25	163.5	225.1	163.6	126	159	X	X	X	X	X	X	6	19	18	24	18	21	29	21.5
ENSG00000143761.9	ARF1	133.2	141.75	247.8	147.5	118.35	207.35	X	X	X	X	X	X	6	24	22	22	21	24	21	22.3333
ENSG00000115310.13	RTN4	128.55	155.45	290.1	138.1	131.5	180.6	X	X	X	X	X	X	6	25	20	20	24	19	27	22.5
ENSG00000188229.5	TUBB4B	134.2	106.45	290.8	140.6	79.52	228.8	X	X	X	X	X	X	6	23	30	19	23	35	19	24.8333
ENSG00000170091.6	NSG2	110.85	235.65	175.1	81.95	160.5	143.35	X	X	X	X	X	X	6	29	14	30	36	16	30	25.8333
ENSG00000136717.10	BIN1	124.7	112.1	137.8	149.1	133.3	132.1	X	X	X	X	X	X	6	26	27	38	20	18	32	26.8333
ENSG00000167671.7	UBXN6	105.45	107.35	186.9	119.3	94.555	185.45	X	X	X	X	X	X	6	30	29	29	29	28	26	28.5
ENSG00000135404.7	CD63	139.7	121.05	144.9	128.2	109.1	119.2	X	X	X	X	X	X	6	22	26	34	26	27	39	29
ENSG00000136854.13	STXBP1	91.67	85.305	395.4	95.24	62	313.45	X	X	X	X	X	X	6	33	38	15	30	53	15	30.6667
ENSG00000196230.8	TUBB	118.5	85.08	190.8	88.45	70.28	163.4	X	X	X	X	X	X	6	28	39	28	31	44	28	33
ENSG00000132692.14	BCAN	188.7	134.65	108.6	122.5	110.15	110.2	X	X	X	X	X	X	6	16	24	56	28	26	50	33.3333
ENSG00000158828.5	PINK1	93.965	84.43	148.7	80.48	89.79	136.3	X	X	X	X	X	X	6	32	41	33	38	30	31	34.1667
ENSG00000170043.7	TRAPPC1	86.02	93.955	135.9	84.01	84.505	120.4	X	X	X	X	X	X	6	35	33	40	34	33	37	35.3333
ENSG00000117592.8	PRDX6	97.74	130.5	108.5	87.95	113.15	115.65	X	X	X	X	X	X	6	31	25	57	32	25	43	35.5
ENSG00000176978.9	DPP7	70.53	96.765	109.9	79.76	90.405	116.1	X	X	X	X	X	X	6	46	32	54	39	29	42	40.3333
ENSG00000175416.8	CLTB	73.635	74.72	149.2	75.41	70.335	125.65	X	X	X	X	X	X	6	44	49	32	41	43	35	40.6667
ENSG00000116786.7	PLEKHM2	78.99	68.64	197.6	72.41	58.83	199.95	X	X	X	X	X	X	6	38	55	27	46	57	23	41
ENSG00000164733.16	CTSB	65.295	88.39	142.7	68.3	70.485	119.65	X	X	X	X	X	X	6	54	35	35	49	41	38	42
ENSG00000101460.8	MAP1LC3A	80.915	60.89	142.2	87.74	60.035	129.2	X	X	X	X	X	X	6	36	66	36	33	56	33	43.3333
ENSG00000090581.5	GNPTG	78.9	72.175	104.4	82.87	70.365	85.665	X	X	X	X	X	X	6	39	50	59	35	42	58	47.1667
ENSG00000107331.12	ABCA2	76.17	84.805	72.13	124.7	89.305	94.76	X	X	X	X	X	X	6	42	40	88	27	31	56	47.3333
ENSG00000068697.6	LAPTM4A	87.5	93.62	87.41	71.58	75.35	73.74	X	X	X	X	X	X	6	34	34	67	47	36	72	48.3333
ENSG00000042753.7	AP2S1	69.26	63	138.1	67.26	56.315	112.95	X	X	X	X	X	X	6	47	63	37	50	60	47	50.6667
ENSG00000132612.14	VPS4A	63.54	67.62	113.8	65.65	65.265	115.5	X	X	X	X	X	X	6	55	59	51	51	50	44	51.6667
ENSG00000122705.12	CLTA	68.32	64.405	119.9	72.97	57.45	99.365	X	X	X	X	X	X	6	49	61	45	45	59	54	52.1667
ENSG00000174080.6	CTSF	59.53	78.025	107	57.31	71.265	113.4	X	X	X	X	X	X	6	60	46	58	64	39	46	52.1667
ENSG00000106367.9	AP1S1	59.575	86.855	136.7	43.42	72.835	109.25	X	X	X	X	X	X	6	59	36	39	92	37	51	52.3333
ENSG00000185896.9	LAMP1	65.965	80.79	82.36	74.58	80.1	73.725	X	X	X	X	X	X	6	51	43	72	42	34	73	52.5
ENSG00000019582.10	CD74	123.95	102.1	64.43	137.5	68.515	59.3	X	X	X	X	X	X	6	27	31	98	25	45	92	53
ENSG00000177879.10	AP3S1	78.855	72.005	111.4	80.97	55.7	71.44	X	X	X	X	X	X	6	40	51	52	37	62	77	53.1667
ENSG00000108774.10	RAB5C	59.415	79.575	86.71	57.39	71.705	84.93	X	X	X	X	X	X	6	61	44	68	63	38	59	55.5
ENSG00000100994.7	PYGB	73.7	59.055	109.1	64.1	51.26	110.25	X	X	X	X	X	X	6	43	68	55	53	66	49	55.6667
ENSG00000089486.12	CDIP1	57.62	68.045	115.7	57.58	55.995	114.1	X	X	X	X	X	X	6	63	57	48	61	61	45	55.8333
ENSG00000130724.4	CHMP2A	68.17	75.655	81.33	62.9	70.79	71.49	X	X	X	X	X	X	6	50	48	73	54	40	76	56.8333
ENSG00000162512.11	SDC3	79.03	76.57	75.47	62.75	64.415	78.645	X	X	X	X	X	X	6	37	47	84	55	52	67	57
ENSG00000100243.16	CYB5R3	68.48	69.225	77.06	62.64	66.99	84.09	X	X	X	X	X	X	6	48	54	80	56	48	61	57.8333
ENSG00000188186.6	LAMTOR4	65.315	68.41	83.98	69.04	65.2	75.41	X	X	X	X	X	X	6	53	56	70	48	51	70	58
ENSG00000143862.3	ARL8A	60.44	66.455	100	73.63	61.09	71.745	X	X	X	X	X	X	6	58	60	63	43	54	74	58.6667
ENSG00000159720.7	ATP6V0D1	47.67	55.75	134.6	59.73	48.815	127.45	X	X	X	X	X	X	6	80	73	41	60	71	34	59.8333
ENSG00000101152.6	DNAJC5	58.195	58.33	127.9	53.82	49.24	108.65	X	X	X	X	X	X	6	62	70	42	69	70	52	60.8333
ENSG00000105605.3	CACNG7	65.925	47.025	123	64.13	42.75	116.75	X	X	X	X	X	X	6	52	93	44	52	86	41	61.3333
ENSG00000148175.8	STOM	77.135	109.6	54.06	56.46	85.5	56.865	X	X	X	X	X	X	6	41	28	116	65	32	98	63.3333
ENSG00000006125.12	AP2B1	56.22	62.925	102.6	52.66	50.9	94.08	X	X	X	X	X	X	6	68	64	61	72	67	57	64.8333
ENSG00000131236.12	CAP1	61.64	78.78	75.5	54.89	60.055	62.41	X	X	X	X	X	X	6	56	45	83	67	55	86	65.3333
ENSG00000131238.12	PPT1	57.015	70.99	93.47	51.37	53.96	73.865	X	X	X	X	X	X	6	65	53	66	76	63	71	65.6667
ENSG00000138071.9	ACTR2	57.025	62.635	117.5	56.44	47.865	68.965	X	X	X	X	X	X	6	64	65	47	66	76	78	66
ENSG00000117410.9	ATP6V0B	50.495	55.565	100.7	54.87	48.3	84.77	X	X	X	X	X	X	6	75	74	62	68	74	60	68.8333
ENSG00000134108.8	ARL8B	56.635	60.635	114.3	53.19	45.94	62.72	X	X	X	X	X	X	6	66	67	49	71	81	85	69.8333
ENSG00000112697.11	TMEM30A	55.38	71.195	94.48	57.44	57.675	48.625	X	X	X	X	X	X	6	71	52	65	62	58	116	70.6667
ENSG00000100321.10	SYNGR1	46.725	41.665	199.6	51.78	32.55	186.5	X	X	X	X	X	X	6	83	105	26	75	111	25	70.8333
ENSG00000033627.10	ATP6V0A1	43.65	50.855	126.6	48.23	43.61	111.85	X	X	X	X	X	X	6	88	84	43	84	84	48	71.8333
ENSG00000141367.7	CLTC	46.165	58.825	114.3	45.57	43.94	80.75	X	X	X	X	X	X	6	84	69	50	89	83	65	73.3333
ENSG00000159363.13	ATP13A2	44.275	46.28	110	50.56	37.385	123.35	X	X	X	X	X	X	6	87	95	53	79	96	36	74.3333
ENSG00000189171.9	S100A13	71.07	64.4	57.59	47.87	68.5	54.945	X	X	X	X	X	X	6	45	62	109	86	46	100	74.6667
ENSG00000063660.4	GPC1	50.315	52.075	83.58	48.24	41.08	106.45	X	X	X	X	X	X	6	76	80	71	83	89	53	75.3333
ENSG00000137575.7	SDCBP	47.51	82.385	72.08	52.5	65.825	45.59	X	X	X	X	X	X	6	82	42	89	74	49	123	76.5
ENSG00000134243.7	SORT1	40.67	49.075	79.88	77.42	46.745	62.735	X	X	X	X	X	X	6	96	86	77	40	78	84	76.8333
ENSG00000166340.10	TPP1	55.43	67.935	61.57	41.9	52.03	64.5	X	X	X	X	X	X	6	70	58	101	94	65	82	78.3333
ENSG00000138760.4	SCARB2	50.805	54.96	69.78	61.83	50.8	50.15	X	X	X	X	X	X	6	74	75	91	57	68	112	79.5
ENSG00000134248.9	LAMTOR5	54.025	53.17	73.15	50.31	46.415	62.17	X	X	X	X	X	X	6	72	77	87	80	79	87	80.3333
ENSG00000124145.5	SDC4	60.595	86.635	46.93	34.04	67.055	50.77	X	X	X	X	X	X	6	57	37	131	116	47	111	83.1667
ENSG00000071553.12	ATP6AP1	40.2	46.025	103	48.59	36.365	83.52	X	X	X	X	X	X	6	99	96	60	82	101	62	83.3333
ENSG00000047249.12	ATP6V1H	45.245	50.29	98.75	41.93	34.5	76.395	X	X	X	X	X	X	6	85	85	64	93	106	69	83.6667
ENSG00000135441.3	BLOC1S1	56.52	51.72	62.55	52.64	48.795	49.09	X	X	X	X	X	X	6	67	82	100	73	72	114	84.6667
ENSG00000165280.11	VCP	41.975	48.075	81.15	46.8	39.125	71.695	X	X	X	X	X	X	6	94	88	74	88	93	75	85.3333
ENSG00000197102.6	DYNC1H1	40.64	46.72	79.12	44.94	39.64	77.67	X	X	X	X	X	X	6	97	94	78	90	92	68	86.5
ENSG00000131165.10	CHMP1A	48.755	44.16	69.33	51.13	37.295	67.77	X	X	X	X	X	X	6	79	100	93	77	97	79	87.5
ENSG00000149357.5	LAMTOR1	49.31	53.01	55.21	48.06	50.3	53.08	X	X	X	X	X	X	6	78	78	114	85	69	104	88
ENSG00000086065.9	CHMP5	47.605	47.615	75.53	46.89	41.22	51.335	X	X	X	X	X	X	6	81	89	82	87	88	108	89.1667
ENSG00000107295.8	SH3GL2	42.085	35.495	208.8	40.31	19.91	117.6	X	X	X	X	X	X	6	92	120	25	98	165	40	90
ENSG00000151366.8	NDUFC2	41.735	48.15	78.19	41.3	40.79	58.96	X	X	X	X	X	X	6	95	87	79	95	90	94	90
ENSG00000104763.13	ASAH1	49.35	57.67	58.49	48.61	47.38	42.18	X	X	X	X	X	X	6	77	72	106	81	77	132	90.8333
ENSG00000166226.8	CCT2	43.02	47.17	76.33	40.45	37.475	57.35	X	X	X	X	X	X	6	89	91	81	97	94	97	91.5
ENSG00000100604.8	CHGA	29.16	26.89	335.6	40.47	22.985	219.6	X	X	X	X	X	X	6	136	153	18	96	148	20	95.1667
ENSG00000111667.9	USP5	35.555	36.78	80.22	38.61	32.205	79.39	X	X	X	X	X	X	6	107	115	75	100	112	66	95.8333
ENSG00000078902.11	TOLLIP	38.635	31.915	117.7	36.95	25.845	98.715	X	X	X	X	X	X	6	100	135	46	107	138	55	96.8333
ENSG00000204389.8	HSPA1A	43.015	57.725	40.24	60.27	47.99	37.025	X	X	X	X	X	X	6	90	71	149	59	75	145	98.1667
ENSG00000130287.9	NCAN	42.025	47.04	57.11	32.88	36.665	61.585	X	X	X	X	X	X	6	93	92	110	121	98	90	100.667
ENSG00000148334.10	PTGES2	33.925	40.26	66.64	37.99	36.395	65.385	X	X	X	X	X	X	6	117	111	97	103	100	80	101.333
ENSG00000114646.5	CSPG5	53.505	44.635	56.96	35.83	36.095	47.635	X	X	X	X	X	X	6	73	98	111	112	102	117	102.167
ENSG00000054523.12	KIF1B	44.65	37.425	60	39.86	31.455	52.195	X	X	X	X	X	X	6	86	114	104	99	115	106	104
ENSG00000064601.12	CTSA	33.96	39.24	68.98	33.97	34.735	61.71	X	X	X	X	X	X	6	115	112	94	117	104	88	105
ENSG00000065000.11	AP3D1	34.96	41.465	61.02	34.31	33.44	61.695	X	X	X	X	X	X	6	110	106	102	115	109	89	105.167
ENSG00000101160.9	CTSZ	34.135	47.36	53.08	37.27	45.645	45.31	X	X	X	X	X	X	6	114	90	119	105	82	125	105.833
ENSG00000156261.8	CCT8	35.725	40.565	74.03	34.96	31.065	52.17	X	X	X	X	X	X	6	106	109	86	113	117	107	106.333
ENSG00000160948.9	VPS28	38.57	37.725	54.81	36.17	31.755	59.195	X	X	X	X	X	X	6	101	113	115	110	114	93	107.667
ENSG00000005893.11	LAMP2	42.36	51.175	33.9	53.52	52.575	25.75	X	X	X	X	X	X	6	91	83	161	70	64	180	108.167
ENSG00000100280.12	AP1B1	33.64	40.5	59.06	30.65	37.475	60.455	X	X	X	X	X	X	6	118	110	105	131	95	91	108.333
ENSG00000196961.8	AP2A1	33.95	33.175	74.87	31.13	27.685	82.185	X	X	X	X	X	X	6	116	130	85	128	135	63	109.5
ENSG00000119396.6	RAB14	34.27	34.995	60.28	37.86	28.525	45.335	X	X	X	X	X	X	6	113	122	103	104	129	124	115.833
ENSG00000204287.9	HLA-DRA	55.87	52.055	26.3	73.21	31.86	21.98	X	X	X	X	X	X	6	69	81	191	44	113	201	116.5
ENSG00000244038.5	DDOST	31.265	41.055	52.19	32.76	33.595	47.16	X	X	X	X	X	X	6	125	107	121	122	108	118	116.833
ENSG00000131966.9	ACTR10	30.37	36.275	68.8	30.65	28.915	53.135	X	X	X	X	X	X	6	129	119	95	130	128	103	117.333
ENSG00000182149.16	IST1	35.505	36.47	43.35	38.13	34.67	41.055	X	X	X	X	X	X	6	108	116	140	102	105	136	117.833
ENSG00000117115.8	PADI2	34.785	36.39	32.87	51.01	40.58	35.32	X	X	X	X	X	X	6	111	117	166	78	91	147	118.333
ENSG00000170515.9	PA2G4	35.02	36.335	56.37	35.89	29.97	40.4	X	X	X	X	X	X	6	109	118	112	111	122	140	118.667
ENSG00000166971.12	AKTIP	40.205	31.585	55.25	36.45	28.235	42.395	X	X	X	X	X	X	6	98	137	113	109	131	131	119.833
ENSG00000123384.9	LRP1	31.64	44.32	44.23	26.6	34.225	50.085	X	X	X	X	X	X	6	123	99	136	144	107	113	120.333
ENSG00000057608.12	GDI2	32.415	35.395	53.13	32.56	29.98	46.04	X	X	X	X	X	X	6	120	121	118	124	121	120	120.667
ENSG00000117758.9	STX12	37.695	34.425	51.79	36.71	29.48	37.895	X	X	X	X	X	X	6	102	126	123	108	124	142	120.833
ENSG00000173692.8	PSMD1	28.86	34.57	63.56	28.52	28.295	55.49	X	X	X	X	X	X	6	139	125	99	137	130	99	121.5
ENSG00000183726.6	TMEM50A	31.2	42.675	44.03	34.87	36.66	32.84	X	X	X	X	X	X	6	127	103	137	114	99	149	121.5
ENSG00000182492.11	BGN	30.32	42.73	29.54	37.03	43.27	40.92	X	X	X	X	X	X	6	130	102	180	106	85	137	123.333
ENSG00000100030.10	MAPK1	34.48	45.71	51.55	28.87	30.14	32.4	X	X	X	X	X	X	6	112	97	124	136	120	152	123.5
ENSG00000122862.4	SRGN	36.75	40.87	33.63	44.68	33.055	28.975	X	X	X	X	X	X	6	103	108	162	91	110	168	123.667
ENSG00000130303.8	BST2	36.47	44.03	27.27	31.91	48.59	31.53	X	X	X	X	X	X	6	104	101	186	126	73	156	124.333
ENSG00000196072.7	BLOC1S2	35.795	28.775	58.26	33.11	26.53	40.46	X	X	X	X	X	X	6	105	144	107	120	136	139	125.167
ENSG00000136710.5	CCDC115	31.46	32.855	58.07	32.72	27.885	41.66	X	X	X	X	X	X	6	124	131	108	123	132	133	125.167
ENSG00000185359.8	HGS	30.27	31.31	52.39	31.24	25.365	58.89	X	X	X	X	X	X	6	131	138	120	127	141	95	125.333
ENSG00000116675.11	DNAJC6	31.745	24.3	80.14	38.23	21.12	41.425	X	X	X	X	X	X	6	122	164	76	101	157	134	125.667
ENSG00000131408.9	NR1H2	29.705	32.17	50.87	29.43	29.465	53	X	X	X	X	X	X	6	134	134	125	133	125	105	126
ENSG00000164713.5	BRI3	31.785	41.795	35.57	29.99	35.9	32	X	X	X	X	X	X	6	121	104	156	132	103	154	128.333
ENSG00000148248.9	SURF4	29.01	34.615	46.86	28.99	30.54	42.89	X	X	X	X	X	X	6	137	124	132	135	118	130	129.333
ENSG00000149823.3	VPS51	29.245	32.355	50.47	27.53	26.29	50.86	X	X	X	X	X	X	6	135	133	127	140	137	110	130.333
ENSG00000213983.7	AP1G2	14.49	52.285	41.59	20.06	41.605	64.775	X	X	X	X	X	X	6	217	79	143	178	87	81	130.833
ENSG00000127419.12	TMEM175	27.74	31.23	40.44	28.44	29.75	46.065	X	X	X	X	X	X	6	140	139	147	138	123	119	134.333
ENSG00000198932.8	GPRASP1	23.375	28.225	69.66	22.59	20.7	63.41	X	X	X	X	X	X	6	160	147	92	165	160	83	134.5
ENSG00000138293.15	NCOA4	30.73	33.545	43.53	30.69	27.7	33.715	X	X	X	X	X	X	6	128	129	139	129	134	148	134.5
ENSG00000011347.5	SYT7	22.22	25.335	84.62	19.3	18.68	81.495	X	X	X	X	X	X	6	163	156	69	184	177	64	135.5
ENSG00000006116.3	CACNG3	25.105	28.265	66.72	22.34	17.22	58.775	X	X	X	X	X	X	6	150	146	96	166	187	96	140.167
ENSG00000135047.10	CTSL	25.7	34.915	40.35	26.86	31.205	28.62	X	X	X	X	X	X	6	146	123	148	142	116	169	140.667
ENSG00000214078.7	CPNE1	27.465	27.835	38.66	29.2	25.48	40.57	X	X	X	X	X	X	6	141	149	150	134	139	138	141.833
ENSG00000166887.11	VPS39	23.965	30.905	43.54	24.86	25.08	44.765	X	X	X	X	X	X	6	156	140	138	152	142	126	142.333
ENSG00000206418.3	RAB12	29.8	28.055	46.94	26.04	22.535	32.175	X	X	X	X	X	X	6	132	148	130	148	150	153	143.5
ENSG00000135535.10	CD164	29.755	33.865	37.1	32.53	25.405	25.245	X	X	X	X	X	X	6	133	128	153	125	140	182	143.5
ENSG00000128268.11	MGAT3	24.55	23.96	49.23	26.37	20.935	51.12	X	X	X	X	X	X	6	153	167	129	146	159	109	143.833
ENSG00000183020.9	AP2A2	23.28	23.89	50.73	24.53	19.815	54.4	X	X	X	X	X	X	6	161	168	126	153	166	101	145.833
ENSG00000101558.9	VAPA	28.94	27.73	44.83	27.47	22.905	29.03	X	X	X	X	X	X	6	138	150	135	141	149	166	146.5
ENSG00000072958.4	AP1M1	24.535	23.605	53.63	23.43	19.69	45.735	X	X	X	X	X	X	6	154	170	117	161	167	122	148.5
ENSG00000143162.7	CREG1	25.7	32.625	32.14	26.55	27.765	27.39	X	X	X	X	X	X	6	145	132	168	145	133	173	149.333
ENSG00000171533.7	MAP6	23.86	26.865	41.6	23.82	21.065	41.325	X	X	X	X	X	X	6	157	154	142	157	158	135	150.5
ENSG00000140995.12	DEF8	23.78	24.625	42.12	23.28	21.32	43.965	X	X	X	X	X	X	6	158	159	141	163	156	128	150.833
ENSG00000161011.15	SQSTM1	25.31	26.285	38.3	23.29	22.38	35.705	X	X	X	X	X	X	6	148	155	151	162	151	146	152.167
ENSG00000108828.11	VAT1	25.305	34.295	26.69	26.23	28.93	26.345	X	X	X	X	X	X	6	149	127	189	147	127	178	152.833
ENSG00000102879.11	CORO1A	25.635	19.865	49.66	24.01	15.74	44.725	X	X	X	X	X	X	6	147	186	128	155	197	127	156.667
ENSG00000143553.6	SNAPIN	24.955	26.905	31.07	23.72	23.375	31.22	X	X	X	X	X	X	6	152	152	172	158	147	160	156.833
ENSG00000105700.6	KXD1	24.985	24.85	30.77	24.91	21.855	30.96	X	X	X	X	X	X	6	151	157	175	151	153	161	158
ENSG00000137486.12	ARRB1	23.72	29.345	33.14	17.92	23.8	32.5	X	X	X	X	X	X	6	159	142	163	193	143	151	158.5
ENSG00000013016.10	EHD3	26.69	14.26	69.96	25.37	12.37	54.205	X	X	X	X	X	X	6	144	238	90	149	230	102	158.833
ENSG00000100284.16	TOM1	20.8	23.455	45.42	20.86	18.435	42.985	X	X	X	X	X	X	6	171	172	134	173	181	129	160
ENSG00000115993.7	TRAK2	24.22	29.1	22.53	33.7	30.455	17.91	X	X	X	X	X	X	6	155	143	209	118	119	222	161
ENSG00000142188.12	TMEM50B	22.655	27.225	31.66	24.11	23.69	24.205	X	X	X	X	X	X	6	162	151	170	154	144	188	161.5
ENSG00000075461.5	CACNG4	31.245	53.52	14.14	19.34	46.395	15.04	X	X		X	X	X	5	126	76	270	183	80	247	163.667
ENSG00000131473.12	ACLY	18.325	24.515	38.3	20.79	23.62	27.115	X	X	X	X	X	X	6	183	161	152	174	145	176	165.167
ENSG00000133706.13	LARS	21.025	24.555	32.92	22.63	19.63	28.185	X	X	X	X	X	X	6	169	160	165	164	169	171	166.333
ENSG00000033327.8	GAB2	32.86	20.795	19.42	33.63	28.945	16.08	X	X	X	X	X	X	6	119	179	226	119	126	238	167.833
ENSG00000188157.9	AGRN	19.955	20.33	34.57	17.2	19.525	45.995	X	X	X	X	X	X	6	175	182	159	200	171	121	168
ENSG00000164687.6	FABP5	27.035	28.425	24.37	26.84	19.645	17.33	X	X	X	X	X	X	6	142	145	198	143	168	229	170.833
ENSG00000160695.10	VPS11	17.12	23.21	34.87	18.99	19.05	37.08	X	X	X	X	X	X	6	193	173	158	187	174	144	171.5
ENSG00000178950.12	GAK	18.255	23.49	32.03	19.61	19.475	31.865	X	X	X	X	X	X	6	184	171	169	180	172	155	171.833
ENSG00000255112.2	CHMP1B	19.865	24.775	35.3	19.29	18.6	25.295	X	X	X	X	X	X	6	176	158	157	185	179	181	172.667
ENSG00000030582.12	GRN	20.6	22.905	26.78	21.91	21.42	25.08	X	X	X	X	X	X	6	172	174	188	168	155	185	173.667
ENSG00000102858.8	MGRN1	16.94	21.245	31	20.26	17.315	37.21	X	X	X	X	X	X	6	194	178	173	176	185	143	174.833
ENSG00000124406.12	ATP8A1	17.68	24.39	30.86	27.84	20.305	17.185	X	X	X	X	X	X	6	187	163	174	139	162	231	176
ENSG00000169439.7	SDC2	26.935	31.84	20.67	13.71	23.48	19.365	X	X	X	X	X	X	6	143	136	221	223	146	214	180.5
ENSG00000094631.14	HDAC6	18.335	19.995	25.97	19.4	17.685	31.49	X	X	X	X	X	X	6	182	185	194	182	184	157	180.667
ENSG00000119812.14	FAM98A	19.265	17.38	36.1	23.47	15.6	25.155	X	X	X	X	X	X	6	177	215	155	159	200	183	181.5
ENSG00000131477.6	RAMP2	21.325	22.115	18.94	23.46	21.995	21.485	X	X	X	X	X	X	6	165	176	231	160	152	205	181.5
ENSG00000115561.10	CHMP3	18.62	24.195	33.1	15.54	18.73	22.385	X	X	X	X	X	X	6	179	165	164	209	176	200	182.167
ENSG00000106348.12	IMPDH1	15.135	22.14	29.9	17.44	18.505	30.2	X	X	X	X	X	X	6	207	175	178	197	180	162	183.167
ENSG00000104341.12	LAPTM4B	20.975	18.325	34.34	17.85	16.105	26.275	X	X	X	X	X	X	6	170	202	160	195	195	179	183.5
ENSG00000166311.5	SMPD1	16.63	19.195	26.31	18.84	19.15	29.61	X	X	X	X	X	X	6	197	193	190	189	173	165	184.5
ENSG00000168824.10	NSG1	12.54	29.85	51.86	7.457	20.09	38.335	X	X	X		X	X	5	237	141	122	319	163	141	187.167
ENSG00000143376.8	SNX27	16.055	23.68	26.3	18.39	18.835	22.48	X	X	X	X	X	X	6	200	169	192	191	175	199	187.667
ENSG00000053501.8	USE1	21.2	17.56	26.1	21.31	15.57	23.425	X	X	X	X	X	X	6	167	211	193	171	201	191	189
ENSG00000137642.8	SORL1	14.875	17.56	40.73	20.52	11.54	29.81	X	X	X	X	X	X	6	213	212	145	175	239	164	191.333
ENSG00000079805.12	DNM2	17.255	19.795	18.09	21.58	19.575	23.065	X	X	X	X	X	X	6	192	187	237	169	170	195	191.667
ENSG00000103723.8	AP3B2	14.495	14.535	46.45	16.63	11.08	48.87	X	X	X	X	X	X	6	216	236	133	202	250	115	192
ENSG00000124333.10	VAMP7	20.295	18.05	27.04	21.49	16.86	17.345	X	X	X	X	X	X	6	173	205	187	170	190	228	192.167
ENSG00000119655.4	NPC2	21.995	24.06	15.5	22.27	21.465	14.62	X	X		X	X	X	5	164	166	255	167	154	251	192.833
ENSG00000142408.2	CACNG8	16.56	12.67	41.39	25.28	10.805	31.46	X	X	X	X	X	X	6	198	258	144	150	252	159	193.5
ENSG00000122359.13	ANXA11	16.075	19.46	30.67	13.96	14.155	28.99	X	X	X	X	X	X	6	199	190	176	222	213	167	194.5
ENSG00000166579.11	NDEL1	11.995	18.685	40.54	13.46	14.405	31.485	X	X	X	X	X	X	6	241	195	146	227	208	158	195.833
ENSG00000074319.8	TSG101	17.47	19.38	25.49	17.88	15.74	20.98	X	X	X	X	X	X	6	190	191	195	194	199	206	195.833
ENSG00000196743.4	GM2A	18.445	21.855	16.51	20.17	20.58	16.855	X	X	X	X	X	X	6	181	177	248	177	161	232	196
ENSG00000204386.6	NEU1	14.125	19.37	32.4	14.39	15.215	26.775	X	X	X	X	X	X	6	220	192	167	218	204	177	196.333
ENSG00000162736.11	NCSTN	16.735	20.54	22.05	18.06	17.01	19.9	X	X	X	X	X	X	6	196	181	211	192	189	209	196.333
ENSG00000171298.8	GAA	16.05	18.15	24.77	17.54	14.445	27.215	X	X	X	X	X	X	6	201	203	197	196	207	175	196.5
ENSG00000069329.11	VPS35	14.82	18.485	36.45	15.54	13.05	22.705	X	X	X	X	X	X	6	214	200	154	208	223	197	199.333
ENSG00000137509.6	PRCP	20.035	18.59	21.05	16.54	16.095	19.835	X	X	X	X	X	X	6	174	196	217	203	196	210	199.333
ENSG00000083937.4	CHMP2B	18.895	19.145	23.3	18.68	15.74	16.67	X	X	X	X	X	X	6	178	194	203	190	198	235	199.667
ENSG00000163754.13	GYG1	14.975	19.615	23.76	15.81	16.76	21.535	X	X	X	X	X	X	6	210	189	201	207	191	204	200.333
ENSG00000155252.12	PI4K2A	14.05	15.615	31.26	14.52	12.985	29.94	X	X	X	X	X	X	6	221	221	171	215	224	163	202.5
ENSG00000126581.8	BECN1	15.4	17.605	28.92	14.71	14.355	22.895	X	X	X	X	X	X	6	206	210	183	213	210	196	203
ENSG00000131475.2	VPS25	15.12	17.945	24.97	14.97	14.245	23.855	X	X	X	X	X	X	6	208	207	196	212	211	189	203.833
ENSG00000185475.4	TMEM179B	18.18	18.585	17.07	17.37	17.73	18.38	X	X	X	X	X	X	6	185	197	245	198	182	219	204.333
ENSG00000223501.4	VPS52	14.435	17.755	23.12	15.98	14.36	25.1	X	X	X	X	X	X	6	218	208	204	205	209	184	204.667
ENSG00000113721.9	PDGFRB	15.41	20.03	16.82	12.13	19.955	23.225	X	X	X	X	X	X	6	205	183	246	241	164	192	205.167
ENSG00000047579.15	DTNBP1	16.805	20.02	21.32	10.64	18.655	20.465	X	X	X	X	X	X	6	195	184	215	264	178	208	207.333
ENSG00000026297.11	RNASET2	21.085	20.66	15.47	19.5	15.325	14.285	X	X		X	X		4	168	180	257	181	202	257	207.5
ENSG00000006715.11	VPS41	14.92	15.375	29.71	14.51	12.62	23.195	X	X	X	X	X	X	6	211	223	179	217	227	193	208.333
ENSG00000143740.10	SNAP47	13.14	17.415	28.11	12.94	13.61	27.795	X	X	X	X	X	X	6	231	214	184	235	217	172	208.833
ENSG00000239264.4	TXNDC5	15.715	18.505	18.98	15.96	16.695	17.89	X	X	X	X	X	X	6	204	198	230	206	192	223	208.833
ENSG00000159210.5	SNF8	14.515	16.65	21.23	14.52	15.22	19.185	X	X	X	X	X	X	6	215	217	216	216	203	215	213.667
ENSG00000100299.13	ARSA	12.91	15.335	20.37	15.07	14.735	24.43	X	X	X	X	X	X	6	234	225	224	211	206	187	214.5
ENSG00000103174.7	NAGPA	8.565	15.11	30.28	13.04	12.97	32.645		X	X	X	X	X	5	291	229	177	233	225	150	217.5
ENSG00000090674.11	MCOLN1	11.96	13.99	27.75	13.29	12.185	27.24	X	X	X	X	X	X	6	242	244	185	230	231	174	217.667
ENSG00000003056.3	M6PR	12.85	17.56	23.04	14.02	13.51	18.87	X	X	X	X	X	X	6	235	213	205	221	219	216	218.167
ENSG00000107798.13	LIPA	15.795	15.765	15.69	23.91	16.245	12.025	X	X		X	X		4	203	218	254	156	194	285	218.333
ENSG00000213625.4	LEPROT	17.62	18.465	15.17	14.66	16.45	14.545	X	X		X	X		4	188	201	261	214	193	253	218.333
ENSG00000008394.8	MGST1	21.22	24.425	12.32	11.57	17.695	12.76	X	X		X	X		4	166	162	288	249	183	278	221
ENSG00000103811.11	CTSH	14.905	11.55	22.89	18.98	10.02	23.825	X		X	X	X	X	5	212	270	207	188	264	190	221.833
ENSG00000151923.13	TIAL1	13.84	15.72	18.31	16.93	12.77	17.53	X	X	X	X	X	X	6	225	220	236	201	226	226	222.333
ENSG00000100083.14	GGA1	13.815	14.96	18.38	15.24	13.4	19.675	X	X	X	X	X	X	6	226	233	235	210	221	211	222.667
ENSG00000134575.5	ACP2	13.045	14.03	24	13.3	11.685	22.535	X	X	X	X	X	X	6	232	242	199	228	238	198	222.833
ENSG00000100600.10	LGMN	10.72	15.24	29.17	13.59	11.48	21.82	X	X	X	X	X	X	6	262	227	182	226	242	202	223.5
ENSG00000107521.14	HPS1	13.43	14.925	20.69	14.15	11.695	21.66	X	X	X	X	X	X	6	229	234	220	220	237	203	223.833
ENSG00000109113.13	RAB34	17.545	16.67	14.73	12.38	13.825	17.465	X	X		X	X	X	5	189	216	265	240	214	227	225.167
ENSG00000157823.12	AP3S2	13.51	14.975	20.88	12.62	11.795	18.755	X	X	X	X	X	X	6	228	232	218	239	234	217	228
ENSG00000221988.8	PPT2	12.075	15.33	18.93	12.84	13.345	19.515	X	X	X	X	X	X	6	240	226	232	237	222	212	228.167
ENSG00000114316.8	USP4	11.475	18.02	19.07	11.23	14.225	18.28	X	X	X	X	X	X	6	249	206	229	254	212	220	228.333
ENSG00000105612.4	DNASE2	14.31	17.645	17.7	11.07	15.2	16.525	X	X	X	X	X	X	6	219	209	243	258	205	237	228.5
ENSG00000215305.5	VPS16	11.535	12.495	22.93	12.91	11.335	24.485	X	X	X	X	X	X	6	246	261	206	236	245	186	230
ENSG00000125447.12	GGA3	10.855	13.295	23.32	11.44	10.825	28.605	X	X	X	X	X	X	6	258	250	202	253	251	170	230.667
ENSG00000125730.12	C3	18.485	19.615	11.05	20.98	12.475	9.5385	X	X		X	X		4	180	188	306	172	228	310	230.667
ENSG00000189067.8	LITAF	16.045	18.485	9.65	19.65	17.255	10.43	X	X		X	X		4	202	199	320	179	186	298	230.667
ENSG00000070718.7	AP3M2	12.3	12.635	29.21	11.13	10.475	23.165	X	X	X	X	X	X	6	239	260	181	256	258	194	231.333
ENSG00000114520.6	SNX4	15.055	13.925	20.39	16.21	11.695	12.635	X	X	X	X	X		5	209	245	223	204	236	279	232.667
ENSG00000049860.9	HEXB	11.305	18.15	21.65	11.01	13.49	13.755	X	X	X	X	X		5	252	204	214	261	220	264	235.833
ENSG00000165102.10	HGSNAT	10.825	14.13	20.7	11.01	11.47	17.945	X	X	X	X	X	X	6	259	240	219	262	243	221	240.667
ENSG00000182287.9	AP1S2	17.74	14.195	19.61	10.16	11.255	12.915	X	X	X		X		4	186	239	225	273	246	275	240.667
ENSG00000140992.14	PDPK1	10.17	15.43	22.02	10.15	11.125	17.82		X	X		X	X	4	268	222	212	274	248	224	241.333
ENSG00000185596.12	WASH3P	11.325	12.36	15.49	13.29	12.085	17.65	X	X		X	X	X	5	250	262	256	231	232	225	242.667
ENSG00000103365.11	GGA2	10.33	14.545	20.54	9.796	11.095	20.805		X	X		X	X	4	265	235	222	280	249	207	243
ENSG00000104164.6	BLOC1S6	13.295	13.1	22.02	11.02	10.345	14.735	X	X	X	X	X	X	6	230	252	213	260	259	248	243.667
ENSG00000111670.10	GNPTAB	12.705	14.28	18.64	11.04	10.545	15.375	X	X	X	X	X	X	6	236	237	234	259	256	244	244.333
ENSG00000153395.5	LPCAT1	12.445	12.165	19.3	11.49	9.3895	19.42	X	X	X	X		X	5	238	263	228	251	274	213	244.5
ENSG00000119541.5	VPS4B	11.61	13.14	17.89	14.17	11.46	13.475	X	X	X	X	X		5	244	251	240	219	244	269	244.5
ENSG00000135677.6	GNS	11.555	14.04	16.47	12.07	11.73	13.88	X	X	X	X	X		5	245	241	250	242	235	261	245.667
ENSG00000134851.8	TMEM165	12.99	13.54	11.52	19.17	13.67	10.53	X	X		X	X		4	233	247	297	186	215	297	245.833
ENSG00000123595.5	RAB9A	13.915	13.995	13.66	13.3	12.425	12.54	X	X		X	X		4	224	243	277	229	229	280	247
ENSG00000039319.12	ZFYVE16	11.325	15.005	11.35	13.65	13.63	12.88	X	X		X	X		4	251	231	299	225	216	276	249.667
ENSG00000136631.8	VPS45	11.535	13.815	17.79	10.26	10.555	15.755	X	X	X		X	X	5	247	246	242	269	255	240	249.833
ENSG00000213614.5	HEXA	10.9	13.08	15.46	12.65	10.67	15.54	X	X		X	X	X	5	257	253	258	238	253	242	250.167
ENSG00000162511.7	LAPTM5	17.46	15.37	10.61	17.22	11.5	7.845	X	X		X	X		4	191	224	310	199	240	339	250.5
ENSG00000104660.13	LEPROTL1	11.02	12.88	19.34	11.71	10.535	13.355	X	X	X	X	X		5	255	256	227	245	257	270	251.667
ENSG00000256043.2	CTSO	13.995	15.735	10.89	11.65	13.535	10.175	X	X		X	X		4	223	219	308	248	218	302	253
ENSG00000169919.12	GUSB	11.295	11.835	13.25	11.68	11.49	14.645	X	X		X	X	X	5	253	267	283	246	241	250	256.667
ENSG00000136100.8	VPS36	9.225	10.515	22.71	11.16	8.481	14.545			X	X			2	280	282	208	255	284	254	260.5
ENSG00000166747.8	AP1G1	10.002	11.84	16.77	11.47	9.6875	14.1		X	X	X			3	273	266	247	252	267	258	260.5
ENSG00000085719.7	CPNE3	14.03	13.375	11.64	11.66	10.17	11.085	X	X		X	X		4	222	248	295	247	261	293	261
ENSG00000054983.12	GALC	11.865	12.865	13.81	11.78	10.185	10.625	X	X		X	X		4	243	257	274	244	260	295	262.167
ENSG00000197217.8	ENTPD4	9.0505	8.7665	23.79	9.972	7.7875	18.72			X			X	2	284	304	200	277	298	218	263.5
ENSG00000182606.10	TRAK1	10.725	10.395	18.92	9.757	7.986	17.225	X		X			X	3	261	284	233	281	293	230	263.667
ENSG00000115271.6	GCA	11.51	10.58	15.03	13.69	10.08	9.8865	X			X	X		3	248	281	263	224	263	304	263.833
ENSG00000117533.10	VAMP4	10.1	11.58	18.01	10.61	9.8955	11.895			X	X			2	271	269	238	265	265	286	265.667
ENSG00000011465.12	DCN	9.573	15.045	10.24	10.43	17.06	8.551		X			X		2	274	230	313	268	188	325	266.333
ENSG00000100099.16	HPS4	10.11	12.64	14.27	9.518	9.498	14.44		X					1	270	259	269	282	270	255	267.5
ENSG00000177830.13	CHID1	10.75	11.325	15.19	9.265	9.4585	14.01	X						1	260	272	260	284	272	259	267.833
ENSG00000177628.11	GBA	8.639	12.115	16.33	9.221	9.684	13.745		X	X				2	290	264	251	286	268	265	270.667
ENSG00000167987.6	VPS37C	9.2675	11.08	13.44	10.54	9.3405	13.935							0	279	273	280	266	276	260	272.333
ENSG00000113595.10	TRIM23	8.99	10.295	22.3	9.331	8.224	12.46			X				1	286	286	210	283	289	281	272.5
ENSG00000185127.5	C6orf120	10.175	10.61	16.22	9.968	8.3785	12.78			X				1	267	280	252	278	286	277	273.333
ENSG00000134318.9	ROCK2	7.1445	11.655	17.81	8.441	9.818	15.18			X			X	2	318	268	241	302	266	246	273.5
ENSG00000213689.5	TREX1	11.22	9.1255	13.74	9.906	8.4705	14.31	X						1	254	300	275	279	285	256	274.833
ENSG00000163932.9	PRKCD	9.543	12.935	14.83	7.098	8.754	14.58		X				X	2	275	255	264	326	281	252	275.5
ENSG00000184056.10	VPS33B	8.071	9.789	18	8.494	7.898	16.77			X			X	2	299	291	239	301	295	233	276.333
ENSG00000188783.5	PRELP	10.25	15.165	8.701	8.112	11.895	11.69		X			X		2	266	228	333	310	233	290	276.667
ENSG00000113194.8	FAF2	9.3705	10.895	14.46	9.237	8.701	12.93							0	278	277	267	285	282	273	277
ENSG00000128973.7	CLN6	9.057	9.3275	15.37	9.04	8.344	14.73						X	1	283	296	259	289	287	249	277.167
ENSG00000099940.7	SNAP29	10.475	10.995	13.39	10.02	8.947	11.73	X						1	264	276	281	276	279	289	277.5
ENSG00000013288.4	MAN2B2	7.2095	13.02	14.31	7.099	9.3915	15.64		X				X	2	316	254	268	325	273	241	279.5
ENSG00000185339.4	TCN2	9.1925	10.825	9.175	10.25	11.145	11.88					X		1	281	279	324	270	247	287	281.333
ENSG00000104142.6	VPS18	7.715	9.2855	17.09	7.811	8.101	16.575			X			X	2	309	297	244	312	292	236	281.667
ENSG00000139722.2	VPS37B	10.905	8.4725	11.99	11.51	6.5605	13.625	X			X			2	256	310	292	250	317	266	281.833
ENSG00000185722.12	ANKFY1	8.532	12.09	11.88	8.994	9.0305	12.38		X					1	292	265	293	290	277	282	283.167
ENSG00000110911.10	SLC11A2	9.0635	9.4975	12.79	11.09	8.177	10.945				X			1	282	294	285	257	290	294	283.667
ENSG00000080815.14	PSEN1	8.8655	10.35	9.169	12.02	10.595	8.4325				X	X		2	288	285	325	243	254	326	286.833
ENSG00000051009.6	FAM160A2	7.981	9.949	13.3	7.851	7.966	15.21						X	1	305	287	282	311	294	245	287.333
ENSG00000136026.9	CKAP4	10.155	7.0385	16.48	8.308	6.463	13.55			X				1	269	332	249	304	319	267	290
ENSG00000116514.12	RNF19B	8.272	8.406	15.8	7.228	6.786	15.44						X	1	296	311	253	323	314	243	290
ENSG00000151445.11	VIPAS39	8.0075	9.87	13.1	8.503	8.109	12.93							0	302	289	284	300	291	274	290
ENSG00000170310.10	STX8	9.5415	8.7945	13.9	8.163	7.442	12.175							0	276	302	273	308	303	283	290.833
ENSG00000141458.8	NPC1	9.5055	9.896	8.033	13.07	10.13	7.3285				X	X		2	277	288	342	232	262	349	291.667
ENSG00000151176.3	PLBD2	7.1795	9.826	14.47	8.2	9.3475	10.215							0	317	290	266	307	275	301	292.667
ENSG00000118162.9	KPTN	8.0065	10.42	11.14	8.77	8.53	11.33							0	303	283	302	294	283	292	292.833
ENSG00000123106.6	CCDC91	8.205	9.178	14.07	9.138	7.076	8.6775							0	297	299	271	287	309	322	297.5
ENSG00000158869.6	FCER1G	13.655	10.885	6.757	13.03	8.2685	4.629	X			X			2	227	278	366	234	288	394	297.833
ENSG00000102158.15	MAGT1	10.0775	11.065	7.298	10.13	9.511	6.6305							0	272	275	353	275	269	361	300.833
ENSG00000038532.10	CLEC16A	6.5995	8.7745	12.28	7.427	7.444	13.845							0	333	303	289	320	302	262	301.5
ENSG00000167705.7	RILP	5.912	9.211	13.52	6.283	8.8755	13.045							0	346	298	278	342	280	272	302.667
ENSG00000135968.15	GCC2	7.4215	11.53	13.47	5.587	8.999	8.6035							0	313	271	279	356	278	324	303.5
ENSG00000126775.8	ATG14	6.9165	9.524	11.08	8.618	7.72	9.7935							0	323	293	304	297	299	306	303.667
ENSG00000155975.5	VPS37A	7.907	8.101	11.74	8.581	7.0335	9.0035							0	306	314	294	298	310	316	306.333
ENSG00000188811.8	NHLRC3	7.2735	8.9135	10.66	8.304	7.2165	8.701							0	315	301	309	305	306	321	309.5
ENSG00000095066.7	HOOK2	6.2415	7.527	12.69	6.13	5.8805	15.88						X	1	337	323	286	348	331	239	310.667
ENSG00000157404.11	KIT	7.5325	11.075	11.19	10.94	5.2645	6.327				X			1	312	274	301	263	352	366	311.333
ENSG00000176428.5	VPS37D	8.1295	7.232	12.28	6.811	5.4675	12.175							0	298	327	290	331	346	284	312.667
ENSG00000127314.13	RAP1B	8.944	8.684	8.901	8.879	7.1305	7.0065							0	287	306	331	292	308	353	312.833
ENSG00000124243.13	BCAS4	5.1685	7.1575	14.06	9.134	5.587	11.865							0	362	330	272	288	342	288	313.667
ENSG00000144589.16	STK11IP	5.4955	8.6935	11.06	6.362	6.8295	13.055							0	351	305	305	339	312	271	313.833
ENSG00000102580.10	DNAJC3	8.002	9.3395	8.918	7.468	7.8735	6.816							0	304	295	330	318	297	356	316.667
ENSG00000001036.9	FUCA2	8.321	8.683	7.58	8.58	7.8765	6.5675							0	295	307	347	299	296	363	317.833
ENSG00000079950.9	STX7	8.471	6.936	11.54	8.935	5.582	7.3655							0	293	337	296	291	343	348	318
ENSG00000137177.14	KIF13A	9.01	7.4975	7.166	8.67	7.6995	7.09							0	285	324	356	296	300	351	318.667
ENSG00000179399.9	GPC5	7.585	13.345	7.506	3.347	9.491	7.899		X					1	311	249	348	407	271	336	320.333
ENSG00000089041.12	P2RX7	6.698	5.987	8.013	10.49	5.999	9.9875							0	331	359	343	267	326	303	321.5
ENSG00000127415.8	IDUA	5.703	7.03	9.461	6.586	6.0085	13.48							0	348	334	322	335	325	268	322
ENSG00000068001.9	HYAL2	6.5515	7.942	7.281	7.636	7.5455	8.9955							0	334	317	354	315	301	317	323
ENSG00000170266.11	GLB1	6.367	8.0015	10.25	6.153	6.17	9.2705							0	335	316	312	347	323	313	324.333
ENSG00000186222.3	BLOC1S4	6.192	7.792	9.598	6.817	6.379	8.7795							0	338	319	321	330	321	320	324.833
ENSG00000122679.4	RAMP3	6.0035	5.968	9.777	10.22	5.4425	9.4765							0	342	361	319	272	348	312	325.667
ENSG00000105339.6	DENND3	6.2975	4.9035	13.74	5.718	4.2445	16.77						X	1	336	382	276	353	376	234	326.167
ENSG00000129226.9	CD68	8.6435	9.6755	5.766	8.367	7.3055	5.27							0	289	292	385	303	305	383	326.167
ENSG00000173546.7	CSPG4	10.57	6.677	6.516	8.293	5.9515	7.4215	X						1	263	342	372	306	328	347	326.333
ENSG00000188603.12	CLN3	6.862	7.8035	7.869	6.964	6.72	8.173							0	325	318	345	327	315	329	326.5
ENSG00000185009.8	AP3M1	7.134	7.7365	8.932	6.952	5.898	7.8975							0	319	320	329	328	330	337	327.167
ENSG00000179163.11	FUCA1	6.832	7.5735	10.18	6.61	5.6845	8.1295							0	327	322	316	334	335	330	327.333
ENSG00000105186.10	ANKRD27	5.919	7.1775	10.55	6.264	5.705	8.7965							0	345	328	311	343	334	319	330
ENSG00000141252.15	VPS53	5.034	6.853	11.32	5.386	5.763	11.48							0	366	340	300	362	332	291	331.833
ENSG00000104774.8	MAN2B1	7.0265	6.9365	6.507	8.775	6.3975	7							0	320	336	373	293	320	354	332.667
ENSG00000091317.7	CMTM6	8.033	7.7355	6.922	7.102	6.294	5.7965							0	300	321	362	324	322	372	333.5
ENSG00000136021.13	SCYL2	6.9765	6.6665	10.18	6.692	5.193	7.817							0	322	343	317	333	353	340	334.667
ENSG00000103066.8	PLA2G15	6.0285	6.018	9.958	6.22	5.15	10.58							0	340	358	318	345	356	296	335.5
ENSG00000108784.5	NAGLU	6.817	7.487	6.341	6.735	7.19	7.5075							0	328	325	376	332	307	346	335.667
ENSG00000181523.8	SGSH	6.6805	7.032	8.461	4.936	5.589	10.285							0	332	333	336	374	341	300	336
ENSG00000038002.4	AGA	6.985	8.035	7.173	7.308	6.5685	5.0235							0	321	315	355	321	316	391	336.5
ENSG00000225190.4	PLEKHM1	5.5395	6.8245	8.091	6.049	5.985	9.067							0	350	341	341	349	327	315	337.167
ENSG00000138246.11	DNAJC13	5.921	6.4985	9.153	6.226	5.2815	8.909							0	344	348	326	344	351	318	338.5
ENSG00000204099.7	NEU4	7.7625	5.136	7.048	7.81	6.086	7.0895							0	307	377	359	313	324	352	338.667
ENSG00000137563.7	GGH	6.0115	6.1125	12.07	5.288	5.115	8.21							0	341	351	291	366	357	328	339
ENSG00000171100.10	MTM1	7.5905	8.504	6.609	5.481	5.6835	6.718							0	310	309	370	357	336	358	340
ENSG00000213658.6	LAT	4.576	7.2465	6.976	5.38	6.8235	9.7385							0	377	326	361	363	313	307	341.167
ENSG00000110719.5	TCIRG1	6.0975	7.1475	5.185	6.49	7.35	7.544							0	339	331	396	337	304	343	341.667
ENSG00000182718.12	ANXA2	6.8995	8.1845	4.859	8.696	5.674	5.304							0	324	312	402	295	338	382	342.167
ENSG00000244045.6	TMEM199	5.6625	6.4475	8.976	6.203	5.334	8.067							0	349	349	328	346	350	333	342.5
ENSG00000132842.9	AP3B1	6.8345	7.1725	6.045	6.466	6.4805	5.7875							0	326	329	382	338	318	373	344.333
ENSG00000100292.12	HMOX1	6.806	8.125	5.303	7.29	6.9315	4.4035							0	329	313	392	322	311	401	344.667
ENSG00000189114.6	BLOC1S3	5.3935	5.7825	8.463	5.653	5.181	9.5835							0	354	364	335	355	354	308	345
ENSG00000139719.5	VPS33A	4.764	6.073	10.21	5.256	4.9615	9.5405							0	371	355	314	367	361	309	346.167
ENSG00000170425.3	ADORA2B	5.456	6.6465	8.281	4.25	5.4485	9.8145							0	352	344	339	391	347	305	346.333
ENSG00000147894.10	C9orf72	5.083	5.5915	11.13	6.34	4.145	8.1025							0	365	367	303	340	380	331	347.667
ENSG00000134262.8	AP4B1	4.647	6.916	8.4	5.479	5.6775	7.7525							0	375	338	338	358	337	341	347.833
ENSG00000103381.7	CPPED1	5.2205	5.456	7.656	7.489	5.9	6.2075							0	360	372	346	317	329	367	348.5
ENSG00000119899.11	SLC17A5	5.2985	6.545	9.307	5.776	5.0275	6.5955							0	357	346	323	352	360	362	350
ENSG00000118640.6	VAMP8	8.0195	6.4135	4.357	7.531	5.6685	4.299							0	301	350	408	316	339	403	352.833
ENSG00000101846.6	STS	3.7305	4.8545	15.14	4.301	4.187	9.527							0	398	384	262	390	379	311	354
ENSG00000143952.15	VPS54	5.909	6.024	6.05	6.533	5.745	6.012							0	347	357	381	336	333	370	354
ENSG00000216490.3	IFI30	7.734	6.8945	4.495	8.138	4.8035	3.8295							0	308	339	406	309	364	412	356.333
ENSG00000102805.9	CLN5	5.963	6.5055	6.057	5.699	5.616	5.4675							0	343	347	380	354	340	378	357
ENSG00000198382.4	UVRAG	4.579	5.4585	7.469	6.339	5.3725	6.7535							0	376	371	350	341	349	357	357.333
ENSG00000141012.8	GALNS	4.7625	6.103	7.083	5.429	4.942	7.52							0	372	352	358	360	362	345	358.167
ENSG00000130147.11	SH3BP4	7.3435	5.5735	4.324	6.831	5.552	5.1185							0	314	368	409	329	344	386	358.333
ENSG00000221838.5	AP4M1	4.809	5.2835	8.233	4.752	4.2915	9.1275							0	370	376	340	379	375	314	359
ENSG00000135966.8	TGFBRAP1	4.5065	5.3125	8.791	4.902	4.393	8.616							0	381	375	332	375	374	323	360
ENSG00000038427.11	VCAN	8.358	5.068	4.932	7.795	4.203	4.5645							0	294	379	400	314	378	396	360.167
ENSG00000197081.8	IGF2R	4.702	6.101	6.819	5.888	5.0685	6.5295							0	373	353	363	351	359	364	360.5
ENSG00000040531.10	CTNS	5.3655	6.0665	5.327	5.368	5.484	6.3565							0	355	356	391	364	345	365	362.667
ENSG00000106460.14	TMEM106B	5.1105	5.4835	7.389	5.902	4.5575	5.2285							0	364	370	351	350	369	384	364.667
ENSG00000172575.7	RASGRP1	3.4645	6.6135	11.39	2.968	4.116	7.5385							0	405	345	298	418	381	344	365.167
ENSG00000104133.10	SPG11	4.9995	5.983	6.635	5.126	4.7045	6.708							0	367	360	369	369	367	359	365.167
ENSG00000047621.7	C12orf4	4.292	5.0995	8.98	4.618	4.042	8.0075							0	383	378	327	383	387	334	365.333
ENSG00000110395.4	CBL	5.275	5.7625	7.135	5.074	4.4315	5.559							0	358	365	357	372	373	375	366.667
ENSG00000120088.10	CRHR1	5.3205	1.88	12.57	3.373	1.666	13.76							0	356	447	287	406	443	263	367
ENSG00000198951.7	NAGA	5.4135	5.889	5.56	5.117	4.7735	5.5025							0	353	362	387	370	366	376	369
ENSG00000102393.5	GLA	4.4845	5.6355	6.99	5.01	4.9355	5.4445							0	382	366	360	373	363	379	370.5
ENSG00000196136.12	SERPINA3	4.541	6.9995	2.308	10.23	4.779	2.418							0	378	335	438	271	365	437	370.667
ENSG00000109323.4	MANBA	4.8435	5.359	6.26	5.342	4.217	5.4945							0	369	374	377	365	377	377	373.167
ENSG00000166900.10	STX3	3.5505	3.9605	8.408	4.774	3.4945	8.1005							0	401	400	337	378	392	332	373.333
ENSG00000166189.6	HPS6	3.6845	4.895	8.652	3.807	4.0635	7.7345							0	399	383	334	398	385	342	373.5
ENSG00000105514.3	RAB3D	3.949	4.4855	7.91	4.824	3.347	7.8555							0	395	391	344	377	397	338	373.667
ENSG00000025434.14	NR1H3	4.522	6.0755	5.417	3.897	5.1665	5.8195							0	380	354	389	396	355	371	374.167
ENSG00000164073.5	MFSD8	4.661	5.8485	6.237	4.688	4.6515	5.0575							0	374	363	378	382	368	389	375.667
ENSG00000092531.5	SNAP23	5.223	5.555	4.802	5.427	4.5275	4.5205							0	359	369	404	361	371	398	377
ENSG00000171608.11	PIK3CD	4.06	3.136	7.485	4.884	3.0715	7.921							0	393	414	349	376	404	335	378.5
ENSG00000118271.5	TTR	6.7445	3.2375	0.4968	61.32	0.2684	0.65655				X			1	330	411	490	58	503	483	379.167
ENSG00000198198.9	SZT2	3.996	5.006	5.807	4.526	4.063	7.185							0	394	380	384	385	386	350	379.833
ENSG00000150967.13	ABCB9	3.2215	4.645	7.381	3.182	3.8515	8.356							0	413	389	352	411	389	327	380.167
ENSG00000078142.7	PIK3C3	3.7705	4.9225	6.603	3.963	3.999	5.4435							0	397	381	371	395	388	380	385.333
ENSG00000100281.9	HMGXB4	4.273	4.816	5.448	4.554	4.1135	4.9795							0	385	385	388	384	383	392	386.167
ENSG00000206341.6	HLA-H	4.533	4.7685	4.016	4.71	4.548	4.481							0	379	386	411	381	370	400	387.833
ENSG00000182511.7	FES	3.226	4.7555	5.611	3.262	4.114	6.8225							0	412	388	386	409	382	355	388.667
ENSG00000168961.12	LGALS9	4.996	4.309	3.234	5.182	4.103	4.0305							0	368	393	424	368	384	410	391.167
ENSG00000168172.4	HOOK3	4.1695	4.338	5.866	4.477	3.489	4.2865							0	387	392	383	388	393	405	391.333
ENSG00000103490.13	PYCARD	5.187	4.137	3.412	5.453	3.3045	3.158							0	361	398	420	359	398	421	392.833
ENSG00000149636.11	DSN1	3.4945	3.735	6.67	3.532	3.1375	5.3095							0	404	403	367	403	402	381	393.333
ENSG00000165029.11	ABCA1	4.063	8.619	1.998	2.791	5.0905	2.3035							0	392	308	446	424	358	439	394.5
ENSG00000130164.7	LDLR	3.641	2.2365	6.668	5.083	1.989	6.6585							0	400	437	368	371	434	360	395
ENSG00000077238.9	IL4R	4.239	4.2125	3.466	4.505	3.1605	5.1475							0	386	395	419	387	401	385	395.5
ENSG00000143387.8	CTSK	4.2885	3.5345	5.201	3.606	3.448	4.5975							0	384	406	395	400	395	395	395.833
ENSG00000146352.8	CLVS2	2.745	3.4455	10.2	2.679	2.009	6.186							0	425	408	315	426	433	369	396
ENSG00000136874.6	STX17	4.0665	4.0005	4.812	4.246	3.4715	4.531							0	391	399	403	392	394	397	396
ENSG00000076944.10	STXBP2	3.3605	5.3885	3.402	3.597	4.4755	3.8085							0	408	373	421	401	372	413	398
ENSG00000000938.8	FGR	3.442	4.1865	3.843	3.873	3.8305	5.0935							0	407	396	413	397	391	387	398.5
ENSG00000172794.15	RAB37	1.6555	1.3655	10.96	2.993	1.299	10.29							0	453	465	307	415	454	299	398.833
ENSG00000110756.13	HPS5	4.1275	4.5225	3.817	4.153	3.8475	3.46							0	388	390	414	393	390	418	398.833
ENSG00000163755.4	HPS3	3.5135	3.748	5.235	4.121	2.9215	4.308							0	403	402	393	394	406	402	400
ENSG00000138744.10	NAAA	3.097	4.7595	5.358	3.57	3.1165	4.0885							0	418	387	390	402	403	408	401.333
ENSG00000076716.7	GPC4	4.1145	4.233	4.16	3.43	2.578	4.054							0	389	394	410	405	412	409	403.167
ENSG00000100478.10	AP4S1	3.098	3.27	6.472	2.947	2.61	5.048							0	417	410	374	419	410	390	403.333
ENSG00000254087.3	LYN	3.8735	2.503	4.685	4.516	2.6055	5.085							0	396	434	405	386	411	388	403.333
ENSG00000103241.5	FOXF1	3.342	3.633	3.343	3.698	3.438	4.282							0	410	404	422	399	396	406	406.167
ENSG00000188906.9	LRRK2	3.347	3.424	5.136	2.567	2.617	4.484							0	409	409	397	430	409	399	408.833
ENSG00000134709.6	HOOK1	2.3415	3.5695	6.767	2.296	2.502	4.6775							0	434	405	365	440	417	393	409
ENSG00000145708.6	CRHBP	4.114	1.7215	6.348	4.731	1.5785	3.4925							0	390	454	375	380	445	417	410.167
ENSG00000163840.5	DTX3L	3.549	3.483	2.463	3.164	3.2815	2.784							0	402	407	434	412	399	428	413.667
ENSG00000092929.7	UNC13D	3.2445	3.7975	2.247	3.071	3.2615	3.051							0	411	401	440	413	400	422	414.5
ENSG00000104497.9	SNX16	2.7045	2.925	5.045	3.221	2.519	2.7615							0	427	422	398	410	415	429	416.833
ENSG00000142867.8	BCL10	2.731	3.102	3.869	2.973	2.4445	3.373							0	426	415	412	416	418	419	417.667
ENSG00000133661.11	SFTPD	2.4135	4.1725	3.806	1.942	2.924	3.678							0	430	397	415	451	405	415	418.833
ENSG00000101955.10	SRPX	3.4615	3.0545	1.938	4.438	2.1805	2.5175							0	406	416	448	389	424	435	419.667
ENSG00000051620.6	HEBP2	3.15	2.9815	2.871	2.708	2.642	2.5595							0	414	418	428	425	408	432	420.833
ENSG00000175206.6	NPPA	2.7875	1.5925	5.218	2.798	1.087	6.1965							0	423	458	394	423	461	368	421.167
ENSG00000188428.12	BLOC1S5	2.9225	3.1695	3.085	2.644	2.544	2.6005							0	421	412	426	428	413	430	421.667
ENSG00000139832.3	RAB20	3.1405	2.958	2.431	2.622	2.1645	2.5955							0	415	419	435	429	425	431	425.667
ENSG00000166862.6	CACNG2	1.725	1.702	6.784	1.214	1.454	5.572							0	447	455	364	466	450	374	426
ENSG00000254245.1	PCDHGA3	2.8865	2.471	3.491	1.738	2.2695	4.091							0	422	435	418	454	421	407	426.167
ENSG00000058063.11	ATP11B	2.199	2.269	3.568	2.969	2.0315	3.021							0	439	436	416	417	432	423	427.167
ENSG00000185344.9	ATP6V0A2	1.9845	3.0015	3.168	2.318	2.38	2.927							0	443	417	425	438	419	424	427.667
ENSG00000143669.9	LYST	2.06	2.759	3.511	2.299	2.0595	3.615							0	441	425	417	439	431	416	428.167
ENSG00000118308.10	LRMP	5.16	0.74005	4.88	2.391	0.57505	4.289							0	363	484	401	436	486	404	429
ENSG00000144455.9	SUMF1	2.285	2.82	2.763	2.353	2.514	2.5545							0	436	424	429	437	416	433	429.167
ENSG00000139278.5	GLIPR1	1.985	1.8475	6.068	2.241	1.309	3.9755							0	442	449	379	442	453	411	429.333
ENSG00000163131.6	CTSS	2.7475	2.9325	2.032	3.321	2.1635	1.458							0	424	421	442	408	426	458	429.833
ENSG00000113273.11	ARSB	2.3435	2.627	2.957	2.537	2.186	2.5375							0	433	431	427	432	423	434	430
ENSG00000086730.12	LAT2	3.099	2.7175	1.887	3.034	2.145	1.4935							0	416	426	449	414	427	456	431.333
ENSG00000086062.8	B4GALT1	2.254	2.54	2.298	2.669	2.134	2.7865							0	437	432	439	427	428	427	431.667
ENSG00000133135.9	RNF128	2.5205	2.139	5.022	2.464	1.5335	2.1355							0	429	439	399	435	448	442	432
ENSG00000171860.4	C3AR1	3.05	2.9415	1.756	3.473	1.9205	1.3205							0	419	420	454	404	437	461	432.5
ENSG00000151422.8	FER	2.3905	2.5365	2.688	2.25	1.972	2.441							0	431	433	430	441	435	436	434.333
ENSG00000163563.7	MNDA	2.653	2.6355	1.827	2.505	2.525	1.767							0	428	430	450	433	414	451	434.333
ENSG00000177182.6	CLVS1	1.6835	2.6445	4.459	1.446	1.746	2.8605							0	452	429	407	461	439	426	435.667
ENSG00000174206.8	C12orf66	1.6935	2.839	2.66	2.026	2.269	2.0995							0	450	423	431	446	422	443	435.833
ENSG00000151651.11	ADAM8	1.461	2.6615	2.373	1.564	2.0875	3.245							0	458	428	437	458	430	420	438.5
ENSG00000100365.10	NCF4	2.9635	2.1665	1.438	2.817	1.7095	1.742							0	420	438	460	421	441	452	438.667
ENSG00000127083.7	OMD	1.379	3.149	1.79	1.976	2.7705	1.48							0	463	413	452	450	407	457	440.333
ENSG00000179348.7	GATA2	1.6925	1.935	1.961	1.915	2.115	2.9185							0	451	445	447	452	429	425	441.5
ENSG00000081014.6	AP4E1	1.718	1.966	2.419	1.991	1.657	1.932							0	448	444	436	449	444	446	444.5
ENSG00000109861.11	CTSC	1.942	2.047	2.076	2.472	1.5365	1.3385							0	445	441	441	434	446	460	444.5
ENSG00000018280.12	SLC11A1	2.36	1.7735	1.432	2.827	1.2675	1.8385							0	432	452	461	420	455	449	444.833
ENSG00000090382.2	LYZ	1.9495	2.1095	1.799	2.09	1.5225	1.121							0	444	440	451	445	449	466	449.167
ENSG00000119508.13	NR4A3	1.384	1.4935	2.619	2.546	0.8236	2.0245							0	461	461	432	431	469	444	449.667
ENSG00000167851.9	CD300A	2.226	1.916	1.402	2.111	1.3815	1.256							0	438	446	462	444	451	463	450.667
ENSG00000070371.11	CLTCL1	1.4165	1.9925	1.651	1.6	1.7215	1.831							0	460	442	456	457	440	450	450.833
ENSG00000114378.12	HYAL1	1.283	1.8745	1.79	1.497	1.839	1.997							0	464	448	453	460	438	445	451.333
ENSG00000169252.4	ADRB2	1.911	1.5585	1.615	1.998	1.3765	1.855							0	446	459	457	448	452	448	451.667
ENSG00000213420.3	GPC2	2.318	1.3955	1.592	2.166	1.2525	1.569							0	435	464	458	443	456	454	451.667
ENSG00000141337.8	ARSG	1.054	1.9695	2.026	1.127	1.6835	1.925							0	469	443	443	467	442	447	451.833
ENSG00000141198.9	TOM1L1	1.563	1.4425	2.584	1.088	1.0405	2.1975							0	454	463	433	470	463	441	454
ENSG00000115523.12	GNLY	1.429	1.7395	1.467	1.8	1.535	1.5015							0	459	453	459	453	447	455	454.333
ENSG00000123496.3	IL13RA2	2.062	2.6805	0.9345	2.004	0.97305	0.62845							0	440	427	469	447	464	484	455.167
ENSG00000137474.15	MYO7A	1.7115	1.1115	2.025	1.369	0.72805	2.37							0	449	469	444	464	472	438	456
ENSG00000196415.5	PRTN3	0.8744	1.335	3.316	0.2213	1.1335	3.762							0	472	466	423	508	459	414	457
ENSG00000122176.10	FMOD	0.77825	1.845	1.122	1.057	2.3715	1.2365							0	476	450	465	472	420	464	457.833
ENSG00000171051.4	FPR1	1.5325	1.6995	1.275	1.562	1.2145	1.0615							0	455	456	464	459	458	467	459.833
ENSG00000116701.10	NCF2	1.518	1.5005	0.9005	1.646	1.0945	0.8366							0	456	460	472	455	460	475	463
ENSG00000165025.10	SYK	1.4915	1.67	0.8618	1.61	1.237	0.8311							0	457	457	476	456	457	476	463.167
ENSG00000172232.5	AZU1	0.8636	0.74335	2.003	0.94	0.6667	2.2805							0	473	483	445	477	478	440	466
ENSG00000081479.8	LRP2	1.0585	0.68575	0.6744	2.81	0.84555	0.9004							0	468	486	484	422	468	472	466.667
ENSG00000142798.12	HSPG2	0.9597	1.188	0.8571	1.281	1.057	1.2605							0	471	467	477	465	462	462	467.333
ENSG00000005381.6	MPO	0.7662	0.84645	1.684	0.8864	0.886	1.688							0	477	477	455	478	467	453	467.833
ENSG00000128340.10	RAC2	1.1785	0.8521	1.027	1.03	0.7002	1.1985							0	465	476	467	473	476	465	470.333
ENSG00000106809.6	OGN	0.75585	1.813	0.4253	0.9612	1.963	0.5735							0	479	451	497	476	436	488	471.167
ENSG00000271605.1	MILR1	1.383	1.1805	0.7339	1.431	0.9439	0.5794							0	462	468	482	463	466	487	471.333
ENSG00000069869.11	NEDD4	1.0375	1.0035	0.7894	0.9803	0.7823	0.80985							0	470	471	478	475	470	478	473.667
ENSG00000241106.2	HLA-DOB	0.79995	0.85625	0.8884	0.7391	0.77645	1.0165							0	475	475	473	481	471	468	473.833
ENSG00000010671.11	BTK	1.104	0.9396	0.7088	1.105	0.647	0.7267							0	466	472	483	468	479	479	474.5
ENSG00000159197.3	KCNE2	0.8121	0.8181	1.052	0.6786	0.6419	0.97545							0	474	478	466	484	480	471	475.5
ENSG00000183098.6	GPC6	0.74905	1.484	0.7386	0.6792	0.70125	0.6917							0	480	462	481	483	475	480	476.833
ENSG00000139329.4	LUM	0.7182	0.75855	0.9069	1.071	0.6202	0.82455							0	481	482	471	471	482	477	477.333
ENSG00000131400.3	NAPSA	0.6886	0.77705	0.7886	0.6846	0.70435	1.00545							0	482	479	479	482	474	469	477.5
ENSG00000169385.2	RNASE2	1.063	0.90615	0.612	1.103	0.5829	0.3912							0	467	474	486	469	484	498	479.667
ENSG00000137877.8	SPTBN5	0.65185	0.3854	1.35	0.7449	0.3396	1.384							0	484	501	463	480	498	459	480.833
ENSG00000136943.6	CTSV	0.6594	0.76645	0.4681	1.019	0.6836	0.4417							0	483	480	491	474	477	495	483.333
ENSG00000239732.2	TLR9	0.4791	0.72685	0.7467	0.5302	0.614	0.8915							0	497	485	480	490	483	473	484.667
ENSG00000180644.6	PRF1	0.4925	0.6073	0.5335	0.5403	0.71945	0.59385							0	495	489	489	489	473	485	486.667
ENSG00000107611.10	CUBN	0.56885	0.91965	0.4594	0.4517	0.56515	0.588							0	489	473	492	494	487	486	486.833
ENSG00000127324.4	TSPAN8	0.60785	0.4988	0.4268	1.445	0.5804	0.39475							0	485	496	496	462	485	497	486.833
ENSG00000115884.6	SDC1	0.5472	0.43695	0.9783	0.4009	0.3251	0.98845							0	490	499	468	499	499	470	487.5
ENSG00000235568.2	NFAM1	0.75765	0.55505	0.4305	0.7792	0.45695	0.4443							0	478	493	495	479	490	494	488.167
ENSG00000147257.9	GPC3	0.5214	1.05	0.3696	0.4324	0.95165	0.32025							0	492	470	502	496	465	505	488.333
ENSG00000152056.12	AP1S3	0.36765	0.64245	0.9105	0.3745	0.48115	0.6693							0	503	488	470	501	489	481	488.667
ENSG00000100312.6	ACR	0.36985	0.75885	0.5595	0.3634	0.62115	0.66875							0	502	481	488	502	481	482	489.333
ENSG00000158517.9	NCF1	0.58865	0.56625	0.415	0.5721	0.45465	0.4488							0	486	490	498	488	491	493	491
ENSG00000179331.2	RAB39A	0.4871	0.4296	0.8709	0.4766	0.22245	0.4947							0	496	500	475	493	505	490	493.167
ENSG00000173083.10	HPSE	0.47605	0.54085	0.6418	0.5934	0.2603	0.4174							0	498	494	485	487	504	496	494
ENSG00000066294.10	CD84	0.5753	0.6566	0.344	0.6297	0.4144	0.3034							0	488	487	506	485	493	507	494.333
ENSG00000197561.2	ELANE	0.5051	0.11015	0.8769	0.2292	0.12165	0.86625							0	494	515	474	506	511	474	495.667
ENSG00000164342.8	TLR3	0.5063	0.53975	0.3561	0.4801	0.438	0.3453							0	493	495	504	492	492	503	496.5
ENSG00000196664.4	TLR7	0.5762	0.5553	0.3102	0.594	0.3695	0.21405							0	487	492	509	486	497	511	497
ENSG00000102575.6	ACP5	0.40035	0.561	0.257	0.4309	0.52815	0.35725							0	500	491	511	497	488	502	498.167
ENSG00000105929.11	ATP6V0A4	0.54395	0.45375	0.3495	0.4802	0.3003	0.3113							0	491	497	505	491	500	506	498.333
ENSG00000172543.3	CTSW	0.3937	0.3801	0.3564	0.4458	0.38705	0.3619							0	501	502	503	495	494	501	499.333
ENSG00000075429.4	CACNG5	0.32205	0.2611	0.5934	0.2523	0.2706	0.46255							0	505	506	487	505	502	492	499.5
ENSG00000239839.1	DEFA3	0.40665	0.2977	0.3389	0.3854	0.3785	0.5476							0	499	505	508	500	496	489	499.5
ENSG00000129204.12	USP6	0.32615	0.36415	0.4037	0.4041	0.28665	0.3885							0	504	503	499	498	501	499	500.667
ENSG00000111816.6	FRK	0.21	0.4524	0.2508	0.3395	0.3868	0.2357							0	509	498	512	503	495	510	504.5
ENSG00000118520.9	ARG1	0.1757	0.12255	0.4565	0.2104	0.10415	0.3853							0	512	513	493	509	513	500	506.667
ENSG00000157766.11	ACAN	0.2414	0.1665	0.3963	0.2081	0.17875	0.29785							0	508	510	500	510	508	508	507.333
ENSG00000143556.4	S100A7	0.1695	0.1032	0.4391	0.1641	0.080805	0.46595							0	514	517	494	514	517	491	507.833
ENSG00000169397.3	RNASE3	0.31035	0.24795	0.1841	0.3122	0.20815	0.1791							0	507	507	513	504	506	513	508.333
ENSG00000137976.7	DNASE2B	0.1724	0.35805	0.3391	0.1884	0.20555	0.2892							0	513	504	507	512	507	509	508.667
ENSG00000145287.6	PLAC8	0.18565	0.1989	0.1464	0.1969	0.1524	0.13565							0	510	509	515	511	510	516	511.833
ENSG00000180871.3	CXCR2	0.1847	0.19915	0.1536	0.1709	0.1695	0.12745							0	511	508	514	513	509	519	512.333
ENSG00000129354.7	AP1M2	0.31655	0.07234	0.3762	0.05963	0.05629	0.3273							0	506	526	501	524	528	504	514.833
ENSG00000105851.6	PIK3CG	0.09664	0.1185	0.145	0.1169	0.07303	0.13415							0	518	514	517	517	519	517	517
ENSG00000112299.7	VNN1	0.10145	0.1241	0.07515	0.1318	0.0941	0.088235							0	517	512	524	515	514	524	517.667
ENSG00000104918.4	RETN	0.094775	0.09885	0.101	0.07454	0.11925	0.11665							0	519	518	520	520	512	520	518.167
ENSG00000014257.11	ACPP	0.10365	0.14015	0.07783	0.1194	0.077845	0.087685							0	516	511	523	516	518	525	518.167
ENSG00000169194.5	IL13	0.05945	0.084025	0.1462	0.05594	0.08911	0.1433							0	523	523	516	526	515	515	519.667
ENSG00000180509.7	KCNE1	0.13025	0.10795	0.07257	0.2244	0.057745	0.06929							0	515	516	525	507	526	529	519.667
ENSG00000100078.3	PLA2G3	0.04519	0.036305	0.1434	0.1161	0.058255	0.1738							0	526	531	518	518	525	514	522
ENSG00000162896.5	PIGR	0.07143	0.06826	0.07883	0.07166	0.065555	0.09198							0	522	527	522	522	522	523	523
ENSG00000078081.3	LAMP3	0.075405	0.088895	0.06452	0.07368	0.070785	0.06549							0	521	522	527	521	520	530	523.5
ENSG00000164821.4	DEFA4	0.018885	0.089175	0.082	0.05739	0.08854	0.10745							0	538	521	521	525	516	521	523.667
ENSG00000101916.11	TLR8	0.09362	0.092755	0.0618	0.1131	0.063845	0.049755							0	520	520	530	519	524	534	524.5
ENSG00000100448.3	CTSG	0.057655	0.06412	0.07003	0.05321	0.06418	0.100485							0	524	529	526	527	523	522	525.167
ENSG00000101425.8	BPI	0.040975	0.06501	0.04456	0.06126	0.068845	0.0709							0	527	528	533	523	521	528	526.667
ENSG00000169174.9	PCSK9	0.037665	0.02842	0.1231	0.03678	0.02967	0.1293							0	529	535	519	533	533	518	527.833
ENSG00000086548.8	CEACAM6	0.03876	0.0727	0.06317	0.03723	0.048025	0.06211							0	528	525	529	532	529	533	529.333
ENSG00000197915.5	HRNR	0.04842	0.05682	0.05692	0.04517	0.037335	0.062875							0	525	530	531	529	531	532	529.667
ENSG00000173930.8	SLCO4C1	0.028885	0.0082145	0.2581	0.01803	0	0.2019							0	531	541	510	541	544	512	529.833
ENSG00000228278.2	ORM2	0.01725	0.083185	0.04414	0.02838	0.04599	0.071535							0	540	524	534	536	530	527	531.833
ENSG00000117560.6	FASLG	0.02575	0.095545	0	0.03017	0.05772	0.025305							0	533	519	541	534	527	539	532.167
ENSG00000084674.9	APOB	0.02431	0.03174	0.05052	0.04078	0.025485	0.064095							0	534	533	532	530	536	531	532.667
ENSG00000178597.4	PSAPL1	0.019615	0.034765	0.03548	0.03726	0.025905	0.03256							0	537	532	535	531	535	537	534.5
ENSG00000124469.6	CEACAM8	0.031355	0.03157	0.03295	0.02299	0.02125	0.033255							0	530	534	536	538	537	536	535.167
ENSG00000197641.7	SERPINB13	0.028335	0.015685	0.03112	0.0521	0.01094	0.03986							0	532	538	537	528	541	535	535.167
ENSG00000147614.3	ATP6V0D2	0.0236	0.021575	0	0.02864	0.026115	0							0	535	536	542	535	534	544	537.667
ENSG00000113905.4	HRG	0	0	0.06348	0	0	0.086595							0	543	545	528	543	545	526	538.333
ENSG00000179869.10	ABCA13	0.018595	0.02069	0.004968	0.02423	0.014115	0.006554							0	539	537	540	537	539	542	539
ENSG00000196188.6	CTSE	0.02072	0.0075265	0.02068	0.01611	0.0096625	0.02414							0	536	542	538	542	542	540	540
ENSG00000255587.3	RAB44	0.010265	0.015645	0.006391	0	0.013105	0.020005							0	541	539	539	544	540	541	540.667
ENSG00000185198.7	PRSS57	0	0.005965	0	0.02225	0.03018	0							0	554	543	544	539	532	543	542.5
ENSG00000141316.8	SPACA3	0	0.00899	0	0	0.016565	0							0	552	540	543	545	538	545	543.833
ENSG00000158488.11	CD1E	0	0	0	0	0	0							0	542	544	545	546	546	546	544.833
ENSG00000145321.8	GC	0	0	0	0	0	0							0	544	546	546	547	547	547	546.167
ENSG00000057149.10	SERPINB3	0	0	0	0.02216	0	0.028025							0	553	554	554	540	543	538	547
ENSG00000206047.2	DEFA1	0	0	0	0	0	0							0	545	547	547	548	548	548	547.167
ENSG00000240247.2	DEFA1B	0	0	0	0	0	0							0	546	548	548	549	549	549	548.167
ENSG00000183695.2	MRGPRX2	0	0	0	0	0	0							0	547	549	549	550	550	550	549.167
ENSG00000077498.8	TYR	0	0	0	0	0	0							0	548	550	550	551	551	551	550.167
ENSG00000139330.5	KERA	0	0	0	0	0	0							0	549	551	551	552	552	552	551.167
ENSG00000165556.9	CDX2	0	0	0	0	0	0							0	550	552	552	553	553	553	552.167
ENSG00000153498.7	SPACA7	0	0	0	0	0	0							0	551	553	553	554	554	554	553.167
ENSG00000183035.8	CYLC1	0	0	0	0	0	0							0	555	555	555	555	555	555	555
ENSGR0000124333.10	VAMP7	0	0	0	0	0	0							0	556	556	556	556	556	556	556
